# Supplementary material for: Nutritional Status in Chinese Patients with Obesity Following Sleeve Gastrectomy/Roux-en-Y Gastric Bypass: A Retrospective Multicenter Cohort Study
Source: Nutrients. 2022 May 5;14(9):1932. doi: 10.3390/nu14091932 (PMC9101375; doi:10.3390/nu14091932)
Supplement: Supplementary file 1 [file nutrients-14-01932-s001.zip]

Archive with 1 entries (1 files):
- nutrients-1670076-SI.pdf
